# Supplementary material for: Effect of Solution Treatment Time on Microstructure Evolution and Properties of Mg-3Y-4Nd-2Al Alloy
Source: Materials (Basel). 2023 Mar 22;16(6):2512. doi: 10.3390/ma16062512 (PMC10052546; doi:10.3390/ma16062512)
Supplement: Supplementary file 1 [file materials-16-02512-s001.zip]

Archive with 1 entries (1 files):
- materials-2271180-supplementary.pdf
